# Supplementary material for: Prospective international multicenter observational study of Novosyn® Quick for skin closures in adults and children (SKINNOQ)
Source: BMC Surg. 2019 May 2;19:47. doi: 10.1186/s12893-019-0506-8 (PMC6498545; doi:10.1186/s12893-019-0506-8)
Supplement: Supplementary file 1 — Dataset Description: Data 2. (XLSX 36 kb) [file 12893_2019_506_MOESM1_ESM.xlsx]

## Sheet: Sheet1
needle_used_mm	sex	race	adult_yn	age	weight	height	BMI	ageCat	Reason_source	reason	loc_inc	spez_source	spez	ilength	stechnique	nof_threads	usp	needle_used_abbr	handling_security	handling_strength	handling_drag	handling_pliability	complic_periop	Compl_spec	compl_disch	compl_disch_comment	Hosp_stay	complic_postop	complic_postop_yes_comment	POSASP1	POSASP2	POSASP3	POSASP4	POSASP5	POSASP6	POSASPOverall	POSASO1	POSASO2	POSASO3	POSASO4	POSASO5	POSASO6	POSASOOverall	POSASPat	POSASObs	study_end	disc_reason	end_comment
13	male	white	children	0.0833333	4.85	53	17.2659	0 to 1 years	elective open inguinal hernia repair	inguinal hernia	body - front side	left inguinal region	inguinal	2.3	continuous	1	5/0	DSMP	excellent	excellent	excellent	excellent	no	N/A	no	N/A	1	no	N/A	1	1	1	1	2	1	1	1	1	2	2	1	1	1	7	8	completed as scheduled	n/a	N/A
13	male	white	children	10.1667	35	110	28.9256	>5 years	Leistenherniotomie rechts (inguinal herniotomy, right)	inguinal hernia	body - front side	right inguinal	inguinal	2.7	continuous	1	5/0	DSMP	very good	very good	very good	very good	no	N/A	no	N/A	0	no	N/A	1	1	2	1	2	1	1	2	1	1	1	1	1	1	8	7	completed as scheduled	n/a	N/A
13	male	white	children	5.5	20	115	15.1229	>5 years	inguinal hernia repair, left	inguinal hernia	body - front side	left inguinal region	inguinal	3	continuous	1	5/0	DSMP	good	good	good	good	no	N/A	no	N/A	0	no	N/A	1	1	2	1	1	1	2	2	1	1	1	1	1	1	7	7	completed as scheduled	n/a	N/A
13	female	white	children	3	13	95	14.4044	1 to 5 years	inguinal hernia repair, right side	inguinal hernia	body - front side	right inguinal region	inguinal	3	continuous	2	5/0	DSMP	very good	very good	very good	very good	yes	thread rupture	no	N/A	0	no	N/A	1	1	2	1	1	1	1	2	2	1	1	1	1	1	7	8	completed as scheduled	n/a	N/A
13	male	white	children	0.0833333	4.2	54	14.4033	0 to 1 years	inguinal hernia repair	inguinal hernia	body - front side	right inguinal	inguinal	3	continuous	1	5/0	DSMP	very good	very good	very good	very good	no	N/A	no	N/A	1	no	N/A	1	1	2	1	1	1	1	2	1	1	1	1	1	1	7	7	completed as scheduled	n/a	N/A
13	male	white	children	0.0833333	2.8	47	12.6754	0 to 1 years	inguinal hernia repair, right	inguinal hernia	body - front side	right inguinal region	inguinal	2.8	continuous	1	5/0	DSMP	excellent	excellent	excellent	excellent	no	N/A	no	N/A	1	no	N/A	1	1	2	1	1	1	1	2	1	1	1	1	1	1	7	7	completed as scheduled	n/a	N/A
13	male	white	children	7.75	25	133	14.1331	>5 years	inguinal hernia repair, hydrocele resection	inguinal hernia	body - front side	right inguinal region	inguinal	2.1	continuous	1	5/0	DSMP	good	good	good	good	no	N/A	no	N/A	0	no	N/A	1	1	1	2	1	2	1	1	1	2	1	1	1	1	8	7	completed as scheduled	n/a	N/A
13	female	white	children	0.0833333	2.98	50	11.92	0 to 1 years	inguinal hernia repair	inguinal hernia	body - front side	right inguinal region	inguinal	1.5	continuous	1	5/0	DSMP	good	good	good	good	no	N/A	no	N/A	1	no	N/A	1	1	2	2	2	2	2	2	1	1	1	1	1	1	10	7	completed as scheduled	n/a	N/A
13	male	white	children	0.166667	2.8	50	11.2	0 to 1 years	inguinal hernia repair	inguinal hernia	body - front side	right inguinal region	inguinal	2.6	continuous	1	5/0	DSMP	very good	very good	good	very good	no	N/A	no	N/A	1	no	N/A	1	1	1	1	1	1	1	1	2	1	1	1	1	1	6	7	completed as scheduled	n/a	N/A
13	male	white	children	2.83333	16	103	15.0815	1 to 5 years	left inguinal hernia repair	inguinal hernia	body - front side	left inguinal region	inguinal	2.8	continuous	1	5/0	DSMP	very good	very good	very good	very good	no	N/A	no	N/A	0	no	N/A	1	1	6	3	2	2	1	3	3	2	2	2	2	2	15	14	completed as scheduled	n/a	N/A
13	male	white	children	1.08333	10	80	15.625	1 to 5 years	(inguinal access to right) orchiopexy	orchiopexy	body - front side	right inguinal incision	inguinal	2.4	continuous	1	5/0	DSMP	excellent	excellent	excellent	excellent	no	N/A	no	N/A	1	no	N/A	1	1	6	2	2	2	1	2	2	2	2	2	2	2	14	12	completed as scheduled	n/a	N/A
13	male	white	children	3.16667	15	105	13.6054	1 to 5 years	right inguinal hernia repair	inguinal hernia	body - front side	right inguinal region	inguinal	2.5	continuous	1	5/0	DSMP	very good	very good	very good	very good	no	N/A	no	N/A	0	no	N/A	1	1	8	1	5	5	2	2	2	3	5	1	5	2	21	18	completed as scheduled	n/a	N/A
13	female	white	children	10.5	26	134	14.4798	>5 years	inguinal hernia	inguinal hernia	body - front side	right inguinal region	inguinal	3	continuous	1	5/0	DSMP	good	good	satisfied	good	no	N/A	no	N/A	0	no	N/A	1	1	2	1	1	1	1	1	3	2	2	1	1	2	7	10	completed as scheduled	n/a	N/A
13	male	white	children	8.25	27.4	134	15.2595	>5 years	inguinal hernia repair	inguinal hernia	body - front side	right inguinal region	inguinal	2.6	continuous	1	5/0	DSMP	good	good	satisfied	good	no	N/A	no	N/A	0	no	N/A	3	1	3	1	1	2	2	2	2	2	2	1	2	2	11	11	completed as scheduled	n/a	N/A
13	male	white	children	6.33333	30	136	16.2197	>5 years	inguinal hernia/hydrocele	inguinal hernia	body - front side	right inguinal region	inguinal	2.2	continuous	1	5/0	DSMP	good	good	good	good	no	N/A	no	N/A	0	no	N/A	1	1	5	4	2	1	3	1	3	2	2	2	2	2	14	12	completed as scheduled	n/a	N/A
13	male	white	children	0.166667	4.8	56	15.3061	0 to 1 years	inguinal hernia repair	inguinal hernia	body - front side	left inguinal region	inguinal	3	continuous	1	5/0	DSMP	good	very good	very good	very good	no	N/A	no	N/A	1	no	N/A	1	1	7	6	2	5	3	3	4	9	7	2	4	3	22	29	completed as scheduled	n/a	N/A
13	male	white	children	0.166667	3.3	45	16.2963	0 to 1 years	inguinal hernia repair	inguinal hernia	body - front side	right inguinal region	inguinal	2.1	continuous	1	5/0	DSMP	very good	good	very good	very good	no	N/A	no	N/A	1	no	N/A	1	1	3	1	1	2	2	1	2	1	1	2	1	2	9	8	completed as scheduled	n/a	N/A
13	male	white	children	0.166667	3.3	45	16.2963	0 to 1 years	inguinal hernia repair	inguinal hernia	body - front side	left inguinal	inguinal	2	continuous	1	5/0	DSMP	very good	good	very good	very good	no	N/A	no	N/A	1	no	N/A	1	1	3	1	1	2	2	1	2	1	1	2	1	2	9	8	completed as scheduled	n/a	N/A
13	male	white	children	0.583333	7.5	69	15.753	0 to 1 years	cutaneous tumor, skin excision	skin excision	body - back side	lumbo-sacral	lumbo-sacral	4	continuous	1	5/0	DSMP	good	good	very good	very good	no	N/A	no	N/A	0	no	N/A	1	1	10	1	3	2	2	3	2	3	3	2	3	2	18	16	completed as scheduled	n/a	N/A
13	male	white	children	3.16667	15	105	13.6054	1 to 5 years	left inguinal hernia repair	inguinal hernia	body - front side	left inguinal	inguinal	2.4	continuous	1	5/0	DSMP	very good	very good	very good	very good	no	N/A	no	N/A	0	no	N/A	1	1	8	1	5	5	2	2	2	3	5	1	5	2	21	18	completed as scheduled	n/a	N/A
13	male	white	children	5.75	18	116	13.3769	>5 years	inguinal hernia repair	inguinal hernia	body - front side	right inguinal	inguinal	2.4	continuous	1	5/0	DSMP	very good	very good	very good	very good	no	N/A	no	N/A	0	no	N/A	1	1	2	2	1	1	1	2	1	1	1	1	1	1	8	7	completed as scheduled	n/a	N/A
13	male	white	children	0.416667	6.8	66	15.6107	0 to 1 years	inguinal hernia repair	inguinal hernia	body - front side	right inguinal	inguinal	2.3	continuous	3	5/0	DSMP	poor	excellent	good	excellent	yes	intraoperatively 2 knot openings -> Re-do suture (2x)	no	N/A	1	no	N/A	1	1	3	2	1	2	2	2	1	2	2	2	1	2	10	10	completed as scheduled	n/a	N/A
13	male	white	children	0.416667	6.8	66	15.6107	0 to 1 years	inguinal hernia repair	inguinal hernia	body - front side	left inguinal	inguinal	2.1	continuous	1	5/0	DSMP	good	excellent	good	excellent	no	N/A	no	N/A	1	no	N/A	1	1	3	2	1	2	2	2	1	2	2	2	1	2	10	10	completed as scheduled	n/a	N/A
13	female	white	children	0.166667	3.93	50	15.72	0 to 1 years	inguinal hernia repair	inguinal hernia	body - front side	right inguinal	inguinal	2	continuous	1	5/0	DSMP	good	good	good	good	no	N/A	no	N/A	1	no	N/A	1	1	1	1	1	1	1	1	1	1	1	1	1	1	6	6	completed as scheduled	n/a	N/A
13	female	white	children	0.166667	3.93	50	15.72	0 to 1 years	inguinal hernia repair	inguinal hernia	body - front side	left inguinal	inguinal	2	continuous	1	5/0	DSMP	good	good	good	good	no	N/A	no	N/A	1	no	N/A	1	1	1	1	1	1	1	1	1	1	1	1	1	1	6	6	completed as scheduled	n/a	N/A
13	male	white	children	0.166667	4.2	55	13.8843	0 to 1 years	inguinal hernia repair	inguinal hernia	body - front side	right inguinal	inguinal	2.5	continuous	1	5/0	DSMP	excellent	excellent	excellent	excellent	no	N/A	no	N/A	1	no	N/A	1	1	4	2	3	3	4	4	3	3	4	3	4	3	14	21	completed as scheduled	n/a	N/A
13	male	white	children	1.91667	13	95	14.4044	1 to 5 years	inguinal hernia repair	inguinal hernia	body - front side	right inguinal	inguinal	1.5	continuous	1	5/0	DSMP	excellent	excellent	excellent	excellent	no	N/A	no	N/A	1	no	N/A	1	1	10	1	5	5	5	5	4	2	3	3	3	3	23	20	completed as scheduled	n/a	N/A
13	male	white	children	0.166667	3.7	52	13.6834	0 to 1 years	inguinal hernia repair	inguinal hernia	body - front side	right inguinal	inguinal	2.2	continuous	1	5/0	DSMP	excellent	excellent	excellent	excellent	no	N/A	no	N/A	1	no	N/A	1	1	3	2	3	2	2	2	3	2	2	3	2	2	12	14	completed as scheduled	n/a	N/A
13	male	white	children	0.0833333	2.4	42	13.6054	0 to 1 years	inguinal hernia repair	inguinal hernia	body - front side	right inguinal	inguinal	3	continuous	1	5/0	DSMP	good	good	good	good	no	N/A	no	N/A	1	no	N/A	1	1	1	2	1	2	1	1	1	1	2	2	1	1	8	8	completed as scheduled	n/a	N/A
13	female	white	children	3.66667	14.3	96	15.5165	1 to 5 years	inguinal hernia repair	inguinal hernia	body - front side	right inguinal	inguinal	2.2	continuous	1	5/0	DSMP	excellent	excellent	excellent	excellent	no	N/A	no	N/A	0	no	N/A	1	1	1	1	1	1	1	1	1	1	1	1	1	1	6	6	completed as scheduled	n/a	N/A
13	male	white	children	8	26	143	12.7146	>5 years	Orchidopexie, right inguinal	orchiopexy	body - front side	right inguinal	inguinal	3.5	continuous	1	5/0	DSMP	excellent	excellent	excellent	excellent	no	N/A	no	N/A	1	no	N/A	1	1	4	2	1	1	3	1	3	1	1	1	1	1	10	8	completed as scheduled	n/a	N/A
13	male	white	children	0.166667	3.86	52	14.2751	0 to 1 years	inguinal hernia repair	inguinal hernia	body - front side	inguinal hernia repair	inguinal	2.2	continuous	1	5/0	DSMP	excellent	excellent	excellent	excellent	no	N/A	no	N/A	1	no	N/A	1	1	2	1	1	1	2	1	1	2	1	1	1	1	7	7	completed as scheduled	n/a	N/A
13	male	white	children	3.91667	17	110	14.0496	1 to 5 years	open Orchidopexie, inguinal	orchiopexy	body - front side	left, inguinal	inguinal	2.5	continuous	2	5/0	DSMP	satisfied	satisfied	good	good	yes	thread rupture, knots in the thread	no	N/A	1	no	N/A	1	1	1	2	1	1	1	1	1	1	1	1	1	1	7	6	completed as scheduled	n/a	N/A
13	male	white	children	3.25	16	94	18.1077	1 to 5 years	inguinal hernia repair	inguinal hernia	body - front side	right inguinal	inguinal	2.3	continuous	1	5/0	DSMP	good	good	good	good	no	N/A	no	N/A	0	no	N/A	1	1	5	1	1	1	2	1	4	1	1	1	1	2	10	9	completed as scheduled	n/a	N/A
13	male	white	children	3.41667	10	90	12.3457	1 to 5 years	open inguinal Orchidopexy	orchiopexy	body - front side	inguinal right	inguinal	3	continuous	1	5/0	DSMP	good	good	good	good	no	N/A	no	N/A	2	no	N/A	1	1	2	1	1	1	1	1	2	1	1	1	1	1	7	7	completed as scheduled	n/a	N/A
13	female	white	children	13	41	156	16.8475	>5 years	inguinal hernia repair	inguinal hernia	body - front side	right inguinal	inguinal	2	continuous	1	5/0	DSMP	good	good	good	good	no	N/A	no	N/A	0	no	N/A	1	1	7	2	1	1	3	2	1	1	1	1	1	1	13	7	completed as scheduled	n/a	N/A
13	male	white	children	2.16667	10	85	13.8408	1 to 5 years	inguinal hernia repair	inguinal hernia	body - front side	right inguinal	inguinal	3	continuous	1	5/0	DSMP	excellent	good	good	very good	no	N/A	no	N/A	1	no	N/A	1	1	2	2	1	1	2	2	1	1	1	2	1	2	8	8	completed as scheduled	n/a	N/A
13	male	white	children	1.25	11	76	19.0443	1 to 5 years	umbilical wound closure/laparoscopy	umbilical hernia	body - front side	umbilicus	umbilical	1.7	interrupted	2	5/0	DSMP	satisfied	good	good	good	yes	thread rupture	no	N/A	1	no	N/A	1	1	1	1	1	1	1	2	1	1	1	1	1	1	6	7	completed as scheduled	n/a	N/A
13	male	white	children	8.58333	23	123	15.2026	>5 years	left inguinal hernia repair	inguinal hernia	body - front side	left inguinal	inguinal	4	continuous	1	5/0	DSMP	good	good	good	good	no	N/A	no	N/A	0	no	N/A	1	1	10	10	3	3	5	3	7	5	2	2	1	2	28	20	completed as scheduled	n/a	N/A
13	male	white	children	9.08333	33	140	16.8367	>5 years	inguinal hernia repair	inguinal hernia	body - front side	right inguinal	inguinal	3.5	continuous	1	5/0	DSMP	good	good	good	good	no	N/A	no	N/A	0	no	N/A	1	1	8	1	1	1	2	1	5	2	1	1	1	1	13	11	completed as scheduled	n/a	N/A
13	male	white	children	2.91667	14.2	96	15.408	1 to 5 years	Orchidopexy, inguinal access	orchiopexy	body - front side	right inguinal region	inguinal	3	continuous	1	5/0	DSMP	excellent	excellent	excellent	excellent	no	N/A	no	N/A	1	no	N/A	1	1	2	2	1	1	1	2	1	1	1	2	1	1	8	8	completed as scheduled	n/a	N/A
13	male	white	children	2.91667	14	96	15.191	1 to 5 years	orchidopexy, left inguinal access	orchiopexy	body - front side	left groin	inguinal	3	continuous	1	5/0	DSMP	excellent	excellent	excellent	excellent	no	N/A	no	N/A	1	no	N/A	1	1	2	2	1	1	1	2	1	1	1	2	1	1	8	8	completed as scheduled	n/a	N/A
13	male	white	children	0.0833333	2.7	41	16.0619	0 to 1 years	inguinal hernia repair	inguinal hernia	body - front side	right groin	inguinal	2.3	continuous	1	5/0	DSMP	excellent	excellent	excellent	excellent	no	N/A	no	N/A	1	no	N/A	1	1	5	5	1	1	3	1	4	2	1	2	1	2	14	11	completed as scheduled	n/a	N/A
13	female	white	children	9.08333	26.5	140	13.5204	>5 years	inguinal hernia repair	inguinal hernia	body - front side	left groin	inguinal	2	continuous	1	5/0	DSMP	good	good	good	good	no	N/A	no	N/A	0	no	N/A	1	1	4	1	2	2	2	1	4	1	1	1	1	1	11	9	completed as scheduled	n/a	N/A
13	male	white	children	4	19	109	15.9919	1 to 5 years	inguinal hernia repair	inguinal hernia	body - front side	left groin	inguinal	1.7	continuous	1	5/0	DSMP	excellent	excellent	excellent	excellent	no	N/A	no	N/A	0	no	N/A	1	1	5	2	1	1	3	1	4	1	1	1	1	1	11	9	completed as scheduled	n/a	N/A
13	male	white	children	0.0833333	2.8	47	12.6754	0 to 1 years	inguinal hernia repair	inguinal hernia	body - front side	left groin	inguinal	2.1	continuous	1	5/0	DSMP	very good	very good	very good	very good	no	N/A	no	N/A	1	no	N/A	1	1	3	2	1	1	2	1	2	1	2	1	1	1	9	8	completed as scheduled	n/a	N/A
13	male	white	children	2.91667	13	100	13	1 to 5 years	inguinal hernia repair	inguinal hernia	body - front side	right groin	inguinal	2.5	continuous	1	5/0	DSMP	good	good	good	good	no	N/A	no	N/A	0	no	N/A	1	1	2	1	1	1	2	2	1	1	1	1	1	1	7	7	completed as scheduled	n/a	N/A
13	male	white	children	2.91667	13	100	13	1 to 5 years	inguinal hernia repair	inguinal hernia	body - front side	left groin	inguinal	2.5	continuous	1	5/0	DSMP	good	good	good	good	no	N/A	no	N/A	0	no	N/A	1	1	2	1	1	1	2	2	1	1	1	1	1	1	7	7	completed as scheduled	n/a	N/A
13	male	white	children	11	60	155	24.974	>5 years	skin exzision	skin excision	body - back side	left infrascapular	left infrascapular	2.5	continuous	1	5/0	DSMP	good	good	good	good	no	N/A	no	N/A	0	no	N/A	1	1	3	1	1	1	2	2	2	1	1	1	2	2	8	9	completed as scheduled	n/a	N/A
13	male	white	children	5	19	105	17.2336	>5 years	inguinal hernia repair/hydrocele	inguinal hernia	body - front side	right groin	inguinal	2.5	continuous	1	5/0	DSMP	excellent	excellent	excellent	excellent	no	N/A	no	N/A	0	no	N/A	1	1	2	1	1	1	1	2	1	1	1	1	1	1	7	7	completed as scheduled	n/a	N/A
16	female	white	adults	56	53	162	20.1951	>5 years	right colon tumor	colon tumor	body - front side	abdominal anterior	abdominal	5	interrupted	1	3/0	DSMP	very good	very good	very good	very good	no	N/A	no	N/A	7	no	N/A	1	1	1	1	1	1	1	1	1	1	1	1	1	1	6	6	completed as scheduled	n/a	N/A
16	male	white	adults	83	100	167	35.8564	>5 years	gallbladder cholelithiasis	cholelithiasis	body - front side	abdominal	abdominal	2	interrupted	1	3/0	DSMP	very good	very good	very good	very good	no	N/A	no	N/A	1	no	N/A	1	1	5	5	1	1	1	2	1	1	1	1	1	1	14	7	completed as scheduled	n/a	N/A
16	male	white	adults	74	71	172	23.9995	>5 years	hiatal hernia	hiatal hernia	body - front side	abdominal	abdominal	2	interrupted	1	3/0	DSMP	very good	very good	very good	very good	no	N/A	no	N/A	5	no	N/A	2	2	6	3	2	3	2	3	3	3	2	2	2	3	18	15	completed as scheduled	n/a	N/A
16	male	white	adults	58	73	175	23.8367	>5 years	Hernia	inguinal hernia	body - front side	right inguinal	inguinal	8	interrupted	1	3/0	DSMP	very good	very good	very good	very good	no	N/A	no	N/A	0	no	N/A	1	1	3	1	3	1	2	2	2	2	2	1	1	2	10	10	completed as scheduled	n/a	N/A
16	male	white	adults	67	86	176	27.7634	>5 years	recto-sigmoid tumor	colon tumor	body - front side	abdomnal	abdominal	6	interrupted	2	3/0	DSMP	very good	very good	very good	very good	no	N/A	no	N/A	5	no	N/A	1	1	2	4	4	4	3	3	3	3	3	3	3	3	16	18	completed as scheduled	n/a	N/A
16	female	white	adults	48	93	173	31.0735	>5 years	gallbladder cholelithiasis	cholelithiasis	body - front side	abdominal	abdominal	2	interrupted	1	3/0	DSMP	very good	very good	very good	very good	no	N/A	no	N/A	0	no	N/A	1	2	9	7	7	2	2	3	4	3	3	2	2	3	28	17	completed as scheduled	n/a	N/A
16	female	white	adults	75	59	161	22.7615	>5 years	hernia	umbilical hernia	body - front side	umbilical	umbilical	2	interrupted	1	3/0	DSMP	very good	very good	very good	very good	no	N/A	no	N/A	0	no	N/A	1	1	1	1	1	1	1	1	1	1	1	1	1	1	6	6	completed as scheduled	n/a	N/A
16	male	white	adults	47	73	173	24.3911	>5 years	Ventral hernia	ventral hernia	body - front side	Abdominal front side (LLQ)	abdominal	10	interrupted	2	3/0	DSMP	very good	very good	very good	very good	no	N/A	no	N/A	4	no	N/A	1	1	2	2	3	2	2	1	1	1	1	1	1	1	11	6	completed as scheduled	n/a	N/A
16	male	white	adults	67	94	174	31.0477	>5 years	inguinal hernia	inguinal hernia	body - front side	abdominal	abdominal	9	interrupted	2	3/0	DSMP	very good	very good	very good	very good	no	N/A	no	N/A	1	no	N/A	2	2	1	1	1	1	1	1	1	1	1	1	1	1	8	6	completed as scheduled	n/a	N/A
16	female	white	adults	77	62	158	24.8358	>5 years	gallbladder cholelithiasis	cholelithiasis	body - front side	abdominal	abdominal	3	interrupted	2	3/0	DSMP	very good	very good	very good	very good	no	N/A	no	N/A	0	no	N/A	2	8	9	1	1	8	5	2	2	2	2	2	2	2	29	12	completed as scheduled	n/a	N/A
16	male	white	adults	55	131	187	37.4618	>5 years	umbilical hernia	umbilical hernia	body - front side	abdomen	abdominal	6	interrupted	2	3/0	DSMP	very good	very good	very good	very good	no	N/A	no	N/A	2	no	N/A	8	8	7	6	6	3	6	4	5	3	3	3	3	5	38	21	completed as scheduled	n/a	N/A
16	male	black	adults	30	63	167	22.5896	>5 years	abdominal ventral hernia	ventral hernia	body - front side	abdominal	abdominal	9	interrupted	2	3/0	DSMP	very good	very good	very good	very good	no	N/A	yes	1	17	N/A	N/A																	prematurely discontinued, please answer the following questions	Other Date and reason:	04.03.2017, Hematoma
16	male	white	adults	65	120	187	34.3161	>5 years	ventral hernia	ventral hernia	body - front side	abdomen	abdominal	15	interrupted	2	3/0	DSMP	very good	very good	very good	very good	no	N/A	no	N/A	15	no	N/A	3	3	5	4	4	5	5	4	4	5	5	5	4	4	24	27	completed as scheduled	n/a	N/A
16	male	white	adults	60	84	178	26.5118	>5 years	sigmoid diverticulis	sigmoid diverticulis	body - front side	abdomen	abdominal	6	interrupted	2	3/0	DSMP	very good	very good	very good	very good	no	N/A	no	N/A	4	no	N/A	1	1	3	3	3	1	2	2	3	1	1	1	2	2	12	10	completed as scheduled	n/a	N/A
16	female	white	adults	54	90	158	36.0519	>5 years	gallblader cholelithiasis	cholelithiasis	body - front side	abdominal anterior	abdominal	2	interrupted	1	3/0	DSMP	very good	very good	very good	very good	no	N/A	no	N/A	0	no	N/A	2	5	2	2	2	2	2	2	2	2	1	1	1	1	15	9	completed as scheduled	n/a	N/A
16	male	white	adults	63	78	170	26.9896	>5 years	inguinal hernia	inguinal hernia	body - front side	umbilical	umbilical	2	interrupted	1	3/0	DSMP	very good	very good	very good	very good	no	N/A	no	N/A	0	no	N/A	3	2	4	1	1	1	1	3	3	3	3	2	2	3	12	16	completed as scheduled	n/a	N/A
16	female	white	adults	64	57	168	20.1956	>5 years	inguinal hernia	inguinal hernia	body - front side	Umbilical	umbilical	2	interrupted	1	3/0	DSMP	very good	very good	very good	very good	no	N/A	no	N/A	0	no	N/A	1	1	4	4	4	4	3	2	4	5	5	5	3	3	18	24	completed as scheduled	n/a	N/A
16	female	white	adults	83	82	165	30.1194	>5 years	gallbladder cholelithiasis	cholelithiasis	body - front side	umbilical	umbilical	2	interrupted	1	3/0	DSMP	very good	very good	very good	very good	no	N/A	no	N/A	0	no	N/A	3	3	2	1	1	1	3	2	2	1	1	1	3	2	11	10	completed as scheduled	n/a	N/A
16	male	white	adults	70	79	173	26.3958	>5 years	inguinal hernia	inguinal hernia	body - front side	inguinal	inguinal	8	interrupted	2	3/0	DSMP	very good	very good	very good	very good	no	N/A	no	N/A	4	no	N/A	1	1	1	1	1	1	1	1	1	1	1	1	1	1	6	6	completed as scheduled	n/a	N/A
16	male	white	adults	75	71	176	22.921	>5 years	inguinal hernia	inguinal hernia	body - front side	umbilical	umbilical	2	interrupted	1	3/0	DSMP	very good	very good	very good	very good	no	N/A	no	N/A	0	no	N/A	1	1	1	1	1	1	1	1	1	1	1	1	1	1	6	6	completed as scheduled	n/a	N/A
16	female	white	adults	31	100	165	36.7309	>5 years	umbilical hernia	umbilical hernia	body - front side	abdominal	abdominal	2	interrupted	1	3/0	DSMP	very good	very good	very good	very good	no	N/A	no	N/A	1	no	N/A	2	3	5	1	1	3	1	2	5	2	2	2	2	3	15	15	completed as scheduled	n/a	N/A
16	male	white	adults	66	114	172	38.5343	>5 years	gallbladder cholelithiasis	cholelithiasis	body - front side	abdomen	abdominal	3	interrupted	1	3/0	DSMP	very good	very good	very good	very good	no	N/A	no	N/A	2	no	N/A	2	2	5	4	4	4	4	2	2	3	3	2	2	2	21	14	completed as scheduled	n/a	N/A
16	male	white	adults	39	102	193	27.3833	>5 years	inguinal hernia	inguinal hernia	body - front side	umbilical	umbilical	2	interrupted	1	3/0	DSMP	very good	very good	very good	very good	no	N/A	no	N/A	0	no	N/A	1	6	3	3	3	4	3	1	1	1	1	1	1	1	20	6	completed as scheduled	n/a	N/A
16	male	white	adults	85	92	172	31.0979	>5 years	inguinal hernia	inguinal hernia	body - front side	abdomen	abdominal	11	interrupted	2	3/0	DSMP	very good	very good	very good	very good	no	N/A	no	N/A	2	no	N/A	1	1	1	1	1	1	1	2	1	2	1	1	1	1	6	8	completed as scheduled	n/a	N/A
13	female	white	adults	48	73	167	26.1752	>5 years	lipoma	lipoma	body - front side	abdominal	abdominal	5	continuous	1	4/0	DSMP	very good	very good	very good	very good	no	N/A	no	N/A	0	no	N/A	1	1	3	1	1	1	1	1	1	1	1	1	1	1	8	6	completed as scheduled	n/a	N/A
13	female	white	adults	50	63	159	24.9199	>5 years	ventral hernia	ventral hernia	body - front side	abdominal	abdominal	10	interrupted	4	4/0	DSMP	very good	very good	very good	very good	no	N/A	no	N/A	6	no	N/A	3	3	2	2	2	2	2	2	3	2	2	1	1	2	14	11	completed as scheduled	n/a	N/A
16	female	white	adults	43	90	157	36.5126	>5 years	ventral hernia	ventral hernia	body - front side	abdominal	abdominal	7	interrupted	2	3/0	DSMP	very good	very good	very good	very good	no	N/A	no	N/A	5	no	N/A	1	1	4	1	1	1	1	1	3	2	2	2	2	2	9	12	completed as scheduled	n/a	N/A
16	female	white	adults	36	57	172	19.2672	>5 years	gallbladder cholelithiasis	cholelithiasis	body - front side	abdomen	abdominal	2	interrupted	1	3/0	DSMP	very good	very good	very good	very good	no	N/A	no	N/A	0	no	N/A	1	1	3	2	2	2	2	1	1	1	1	1	1	1	11	6	completed as scheduled	n/a	N/A
16	male	white	adults	53	71	172	23.9995	>5 years	inguinal hernia	inguinal hernia	body - front side	inguinal-abdominal	abdominal	7	interrupted	2	3/0	DSMP	very good	very good	very good	very good	no	N/A	no	N/A	0	no	N/A	5	4	3	3	3	4	5	2	2	1	1	1	2	2	22	9	completed as scheduled	n/a	N/A
16	male	white	adults	87	87	181	26.556	>5 years	inguinal hernia	inguinal hernia	body - front side	inguinal	inguinal	9	interrupted	2	3/0	DSMP	very good	very good	very good	very good	no	N/A	no	N/A	4	no	N/A	1	1	4	4	3	3	2	2	4	4	4	4	3	3	16	21	completed as scheduled	n/a	N/A
16	female	white	adults	49	111	168	39.3282	>5 years	ventral abdominal hernia	ventral hernia	body - front side	Abdomen	abdominal	10	continuous	1	3/0	DSMP	very good	very good	very good	very good	no	N/A	no	N/A	4	no	N/A	1	1	1	1	1	1	1	2	3	3	3	3	3	3	6	17	completed as scheduled	n/a	N/A
16	male	white	adults	81	80	178	25.2493	>5 years	right colectomy	colon tumor	body - front side	abdomen	abdominal	8	interrupted	2	3/0	DSMP	very good	very good	very good	very good	no	N/A	no	N/A	12	no	N/A	1	1	2	2	2	1	1	2	4	3	3	3	3	3	9	18	completed as scheduled	n/a	N/A
16	male	white	adults	60	83	161	32.0204	>5 years	sigmoid diverticulis	sigmoid diverticulis	body - front side	abdomen	abdominal	14	interrupted	2	3/0	DSMP	very good	very good	very good	very good	no	N/A	no	N/A	12	no	N/A	1	1	1	1	1	1	1	1	1	1	1	1	1	1	6	6	completed as scheduled	n/a	N/A
16	female	white	adults	63	73	166	26.4915	>5 years	gallbladder cholelithiasis	cholelithiasis	body - front side	umbilical	umbilical	2	interrupted	1	3/0	DSMP	very good	very good	very good	very good	no	N/A	no	N/A	1	no	N/A	1	1	2	1	1	1	1	1	1	1	1	1	1	1	7	6	completed as scheduled	n/a	N/A
16	male	white	adults	52	95	180	29.321	>5 years	ventral abdominal hernia	ventral hernia	body - front side	abdominal	abdominal	5	continuous	1	3/0	DSMP	very good	very good	very good	very good	no	N/A	no	N/A	1	no	N/A	1	1	3	3	2	2	2	2	3	2	2	2	3	2	12	14	completed as scheduled	n/a	N/A
16	male	white	adults	65	83	181	25.335	>5 years	right colon tumor and gallbladder cholelithiasis	colon tumor	body - front side	abdomen	abdominal	7	interrupted	2	3/0	DSMP	very good	very good	very good	very good	no	N/A	no	N/A	10	no	N/A	1	5	8	5	5	1	2	1	1	1	1	1	1	1	25	6	completed as scheduled	n/a	N/A
16	female	white	adults	70	68	165	24.977	>5 years	gallbladder cholelithiasis	cholelithiasis	body - front side	umbilical	umbilical	2	interrupted	1	3/0	DSMP	very good	very good	very good	very good	no	N/A	no	N/A	0	no	N/A	1	1	1	1	1	1	1	1	1	1	1	1	1	1	6	6	completed as scheduled	n/a	N/A
16	female	white	adults	80	82	156	33.6949	>5 years	ventral abdominal hernia	ventral hernia	body - front side	abdominal	abdominal	6	continuous	1	3/0	DSMP	very good	very good	very good	very good	no	N/A	no	N/A	7	no	N/A	3	1	2	2	2	2	2	3	5	5	5	5	5	5	12	28	completed as scheduled	n/a	N/A
16	male	white	adults	69	62	169	21.7079	>5 years	right colon tumor	colon tumor	body - front side	abdominal	abdominal	6	interrupted	2	3/0	DSMP	very good	very good	very good	very good	no	N/A	no	N/A	4	no	N/A	4	1	4	4	4	2	2	2	2	1	1	1	1	1	19	8	completed as scheduled	n/a	N/A
16	male	white	adults	36	100	188	28.2933	>5 years	ventral abdominal hernia	ventral hernia	body - front side	abdomen	abdominal	2	interrupted	1	3/0	DSMP	very good	very good	very good	very good	no	N/A	no	N/A	1	no	N/A	1	1	1	1	1	1	1	1	1	1	1	1	1	1	6	6	completed as scheduled	n/a	N/A
16	male	white	adults	76	87	172	29.4078	>5 years	transverse colon tumor	colon tumor	body - front side	abdominal	abdominal	9	interrupted	2	3/0	DSMP	very good	very good	very good	very good	no	N/A	no	N/A	10	no	N/A	2	1	5	1	3	3	5	1	1	1	2	2	1	2	15	8	completed as scheduled	n/a	N/A
16	male	white	adults	72	75	160	29.2969	>5 years	inguinal hernia	inguinal hernia	body - front side	abdominal	abdominal	16	continuous	2	3/0	DSMP	very good	very good	very good	very good	no	N/A	no	N/A	0	no	N/A	1	1	2	2	2	2	1	2	2	3	3	3	2	2	10	15	completed as scheduled	n/a	N/A
16	female	white	adults	67	65	168	23.03	>5 years	right colon tumor	colon tumor	body - front side	abdomen	abdominal	6	interrupted	2	3/0	DSMP	very good	very good	very good	very good	no	N/A	no	N/A	20	no	N/A	2	2	3	2	2	2	2	2	2	2	2	1	1	1	13	10	completed as scheduled	n/a	N/A
16	male	white	adults	60	96	174	31.7083	>5 years	gallbladder cholelithiasis	cholelithiasis	body - front side	umbiical	umbilical	2	interrupted	1	3/0	DSMP	very good	very good	very good	very good	no	N/A	no	N/A	0	no	N/A	1	1	2	1	1	1	1	1	2	2	1	1	1	1	7	8	completed as scheduled	n/a	N/A
16	male	white	adults	51	86	180	26.5432	>5 years	inguinal hernia	inguinal hernia	body - front side	umbilical	umbilical	2	interrupted	1	3/0	DSMP	very good	very good	very good	very good	no	N/A	no	N/A	0	no	N/A	1	1	1	1	1	1	1	2	3	1	1	1	1	1	6	9	completed as scheduled	n/a	N/A
16	female	white	adults	46	67	160	26.1719	>5 years	parietal endometriosa	parietal endometriosa	body - front side	abdomen	abdominal	7	interrupted	2	3/0	DSMP	very good	very good	very good	very good	no	N/A	no	N/A	3	no	N/A	5	8	5	2	2	2	1	2	2	2	3	2	1	2	24	12	completed as scheduled	n/a	N/A
16	male	white	adults	49	93	180	28.7037	>5 years	inguinal hernia	inguinal hernia	body - front side	umbilical	umbilical	2	interrupted	1	3/0	DSMP	very good	very good	very good	very good	no	N/A	no	N/A	0	no	N/A	1	1	6	6	6	3	3	3	4	3	3	3	3	3	23	19	completed as scheduled	n/a	N/A
16	male	white	adults	69	85	176	27.4406	>5 years	inguinal hernia	inguinal hernia	body - front side	abdomen	abdominal	8	interrupted	2	3/0	DSMP	very good	very good	very good	very good	no	N/A	no	N/A	0	no	N/A	1	1	6	6	6	1	3	1	3	3	3	3	3	2	21	16	completed as scheduled	n/a	N/A
16	male	white	adults	61	82	169	28.7105	>5 years	inguinal hernia	inguinal hernia	body - front side	abdomen	abdominal	2	interrupted	1	3/0	DSMP	very good	very good	very good	very good	no	N/A	no	N/A	0	no	N/A	3	2	1	1	1	1	1	1	1	1	1	1	1	1	9	6	completed as scheduled	n/a	N/A
16	male	white	adults	54	85	170	29.4118	>5 years	inguinal hernia	inguinal hernia	body - front side	umbilical	umbilical	2	interrupted	1	3/0	DSMP	very good	very good	very good	very good	no	N/A	no	N/A	0	no	N/A	1	1	1	6	4	4	4	2	3	2	2	2	2	2	17	13	completed as scheduled	n/a	N/A
